# Supplementary material for: Rapid Analysis of Saccharomyces cerevisiae Genome Rearrangements by Multiplex Ligation–Dependent Probe Amplification
Source: PLoS Genet. 2012 Mar 1;8(3):e1002539. doi: 10.1371/journal.pgen.1002539 (PMC3291544; doi:10.1371/journal.pgen.1002539)
Supplement: Table S1 — Sequences of the oligonucleotide primers for the telomeric MLPA probe set. The chromosome arm, the gene/site that the primers are homologous to and the primer sequences are listed. (XLSX) [file pgen.1002539.s005.xlsx]

## Sheet: Sheet1
Table S1 - Set of Telomeric MLPA Probes
Chromosome	Arm	Gene	Systematic Name	Left Probe Oligo	Right Probe Oligo	Length of Ligated Product
1	L	SEO1	YAL067C	GGGTTCCCTAAGGGTTGGAGAACAAGCTCCCATTAAACTATGTTTTACCAAGCCTCGACTT	ATGTTGGTCGCTTTTAACCGTTGGTGCTGCATATGTCAATTCTGTACCTCTAGATTGGATCTTGCTGGCAC	132
1	R	YAT1	YAR035W	GGGTTCCCTAAGGGTTGGACGCACTGTGCTCTCCGCAGAAA	ACCTGGACGCATTGAACACGCTGCTCTAGATTGGATCTTGCTGGCAC	88
2	L	SRO77	YBL106C	GGGTTCCCTAAGGGTTGGAGAAGATGGCGAACTTGAAACATTGATATACCCAGCAGGCTCTTTTAG	TTCCAAGGCCTCCATTTTCCCTCGGAGCTTAGCATGGGTTCGACCAACGGTTACTACTCTAGATTGGATCTTGCTGGCAC	146
2	R	PHO89	YBR296C	GGGTTCCCTAAGGGTTGGATATTTGCATTTTTGGATGCCTTTAACATCGGGGCAAACGACGTGGCGAACT	CATTCGCGTCGTCGATCTCTTCTAGATCTTCTAGATTGGATCTTGCTGGCAC	122
3	L	CHA1	YCL064C	GGGTTCCCTAAGGGTTGGAGAACACCGGTGCCCAGGTTAT	CGTGAGTGGTGCCTACTGGAATCTAGATTGGATCTTGCTGGCAC	84
3	R	AAD3	YCR107W	GGGTTCCCTAAGGGTTGGAGTCCGACTCATCTAGCAAGTTAGGACGCCTCCGATTTCTTTCTGAAAC	TGCCGCTATTAAAGTATCCCCGTTAATCCTAGGAGAAGTCTCATACGATGGATCTAGATTGGATCTTGCTGGCAC	142
4	L	YDL241W	YDL241W	GGGTTCCCTAAGGGTTGGAGTTTAAGTGCGGTAGCAAGGGCTATATTAATCAAACC	TATACGCCGACAGAAATTTATAATTGTGGGGTAGCTGAAGGTCTAGATTGGATCTTGCTGGCAC	120
4	R	IRC4	YDR540C	GGGTTCCCTAAGGGTTGGAGAAACAGTGGATAGAACACCCTCTGA	AAACCTCTCTTATCAATTGGGCTGGGTCTAGATTGGATCTTGCTGGCAC	94
5	L	RMD6	YEL072W	GGGTTCCCTAAGGGTTGGACTACCGACATATTATATTCCGAAGGTCCAGTTTTTGACAGAGGCATT	CGATTCAGAACATACCCTAGCAACCATCGGCTACAAACCAAATAATAAGTCTAGATTGGATCTTGCTGGCAC	138
5	R	YER188W	YER188W	GGGTTCCCTAAGGGTTGGAGATCAGTTCAAATCAGATTACCTTGCCTGTCT	CGCACCAGAACACAGAAACATTGTAGTCTAGATTGGATCTTGCTGGCAC	100
6	L	AGP3	YFL055W	GGGTTCCCTAAGGGTTGGACTTCGAATGTTGAAGCGGTTGATATTGATGAAGATCCCGATGT	TTCAAGATACGATCCCCAGACAGGAGTGAAAAGTCTAGATTGGATCTTGCTGGCAC	118
6	R	IRC7	YFR055W	GGGTTCCCTAAGGGTTGGAGGTATTACTACGCAACTGTCTGTTATTGGACGTAATCCAGATGA	ACAAAGTGGCTTTGTTAATCCACCTTTGTATAAGGGGTCAACTCTAGATTGGATCTTGCTGGCAC	128
7	L	YGL262W	YGL262W	GGGTTCCCTAAGGGTTGGAGGAGGAGGACGATCAATGCATGTT	CGGTTGGTTCGCAAATAATCCAGGGTTCTAGATTGGATCTTGCTGGCAC	92
7	R	BIO2	YGR286C	GGGTTCCCTAAGGGTTGGAGTGTAACGGTTGGGACGAAGACAAGGCAATGTTG	GCTAAATGGGGATTGCAACCTATGGAGGCATTTAAGTACGACAGATCTTGTCTAGATTGGATCTTGCTGGCAC	126
8	L	ARN2	YHL047C	GGGTTCCCTAAGGGTTGGACGCTTATGGATTAGATAGCAGCATAAGGGGTACATA	TATGACCTACGCAATGAACTCGTACTCCGCACATTCTCTCATTTCTTCTAGATTGGATCTTGCTGGCAC	124
8	R	IMD2	YHR216W	GGGTTCCCTAAGGGTTGGATGGCCGCCATTAGAGACTACAAGACCGCACTAGAC	TTTACCAAGAGCCTACCAAGACCGGATTCTAGATTGGATCTTGCTGGCAC	104
9	L	SDL1	YIL168W	GGGTTCCCTAAGGGTTGGAGACAAATTCGTGGTTTTACGTTAAGCATGAGATGTTACAACCAGGTGGAA	GTTTCAAATCGAGAGGAATCGGGCATTTGATAAGGAAGAGTAATGAAGAAGCGCTATCTAGATTGGATCTTGCTGGCAC	148
9	R	GTT1	YIR038C	GGGTTCCCTAAGGGTTGGATGTCGTTGCCAATTATCAAAGTCCATTGGTTGGA	CCATTCCAGAGCGTTCAGACTTTTGTGGTTATTAGATCTAGATTGGATCTTGCTGGCAC	112
10	L	YJL218W	YJL218W	GGGTTCCCTAAGGGTTGGACGGAAGTAACATCTATATCGGAGACAAC	TTTTACGCCAATCACAATCTTGTTATATTGGATGGGGCCATCTAGATTGGATCTTGCTGGCAC	110
10	R	PGU1	YJR153W	GGGTTCCCTAAGGGTTGGAGCTTTTGCGATCGCAACACCTTTGTCAAAAAGAGATTC	CTGTACCCTAACAGGATCTTCTTTGTCTTCACTCTCAACCGTGAAAAAATGTAGTCTAGATTGGATCTTGCTGGCAC	134
11	L	YKL222C	YKL222C	GGGTTCCCTAAGGGTTGGATCGTGCCACTTTTGTAGAGTAAGAAAGCTCAAG	TGCGATCGAGTAAGACCGTTCTGTGGATCTAGATTGGATCTTGCTGGCAC	102
11	R	SIR1	YKR101W	GGGTTCCCTAAGGGTTGGACTACAGATCAACTCCAGGCTTGCAGTT	ATTGATGGATGGCTGGTAGACACTGTGAATCTAGATTGGATCTTGCTGGCAC	98
12	L	AYT1	YLL063C	GGGTTCCCTAAGGGTTGGACTGGTACCTACAGAATTGTCCCGTCAGACAAAATTCCACTTATCGTCCAA	GATCTTCGAGAAGATCTGTCTGCCCCAACAATGGATTCTCTAGATTGGATCTTGCTGGCAC	130
12	R	GAB1	YLR459W	GGGTTCCCTAAGGGTTGGAGCCATTCTACGCATTCATTTTATGCATTGGGTGGATT	GTCCTTACAAAGCCATATCCCTCACTAGGTCTAGATTGGATCTTGCTGGCAC	108
13	L	YML131W	YML131W	GGGTTCCCTAAGGGTTGGAGGTGCCGTCGGTACCGTTTGCATTCAGCTGGCCCTAAACGTTTTTAAGGCTTCAAAG	GTTATTGCTATCGCAGGTGGACCAGAAAAGGTTGCTTTTGTTGAATCTAGATTGGATCTTGCTGGCAC	144
13	R	FET4	YMR319C	GGGTTCCCTAAGGGTTGGAGAAGAGTGGAGGTTACCGCTTTGTACGCACGTA	GGCGCATACTTCTATCATACGTAGAAAAGCGTTTCCCAGAGTCTAGATTGGATCTTGCTGGCAC	116
14	L	RPD3	YNL330C	GGGTTCCCTAAGGGTTGGAGGTATATGAAGCAACACCTTTTGATCCGATCA	CGGTCAAGCCAAGCGATAAAAGACGCGTTGCATCTAGATTGGATCTTGCTGGCAC	106
14	R	AIF1	YNR074C	GGGTTCCCTAAGGGTTGGAGTCAGACAGGGCCATAAAGTTTGATATCTTGGTTCTTGCAACTG	GCTCAAAGTGGGCTGATCCAATTGGTTCAACTTATACCTTCGGGGATAACTATATCTAGATTGGATCTTGCTGGCAC	140
15	L	BDS1	YOL164W	GGGTTCCCTAAGGGTTGGAGTGCCTTTAAGAGGAACCGTGGAAGTTCTCAGTCTTTTGC	GAAGGAATGTCAACCTTCTACGTTAAAAGCCATCTAGATTGGATCTTGCTGGCAC	114
15	R	YOR385W	YOR385W	GGGTTCCCTAAGGGTTGGAGGTATCACGACCGTTCCTGATTTG	ACTCAGGAATTTGCCTGTCAGGGATCTAGATTGGATCTTGCTGGCAC	90
16	L	YPL272C	YPL272C	GGGTTCCCTAAGGGTTGGACATTGGGTCTCTTCTTCAAAGAACTAAGGGTCGAATGTCCACTTTCTCTAATTG	ATGACGAACTTTCCGCCAACGAATTTTTGACCAACAGTAATCTAGATTGGATCTTGCTGGCAC	136
16	R	SGE1	YPR198W	GGGTTCCCTAAGGGTTGGACATTATCGGGGCTTCACTATGACAACAA	GCGGATCAAACCGTTACTGACATGGATCTAGATTGGATCTTGCTGGCAC	96
