# Supplementary material for: Rapid Analysis of Saccharomyces cerevisiae Genome Rearrangements by Multiplex Ligation–Dependent Probe Amplification
Source: PLoS Genet. 2012 Mar 1;8(3):e1002539. doi: 10.1371/journal.pgen.1002539 (PMC3291544; doi:10.1371/journal.pgen.1002539)
Supplement: Table S2 — The number of chromosome arm deletions and chromosome arm duplications observed. The relevant strain genotype, the strain identification number, the GCR rate for the strain, the number of times each solo chromosome arm deletion or chromosome arm duplication was observed, and the number of independent GCRs analyzed are indicated. (XLSX) [file pgen.1002539.s006.xlsx]

## Sheet: Sheet1
Table S2 - Counts of chromosome arm deletions/duplications
Genotype	RDKY	GCR Rate	Solo ChrV-LΔ (# of times observed)	ChrV-LΔ + Chromosome Arm Duplications (# of times observed)																																Total # of Events Per Strain
				I-L	I-R	II-L	II-R	III-L	III-R	IV-L	IV-R	V-L	V-R	VI-L	VI-R	VII-L	VII-R	VIII-L	VIII-R	IX-L	IX-R	X-L	X-R	XI-L	XI-R	XII-L	XII-R	XIII-L	XIII-R	XIV-L	XIV-R	XV-L	XV-R	XVI-L	XVI-R
wild-type	6076	8.4 x 10-8 (1)a	6 (1b)	0	3	0	0	2	28	0	5	0	27	0	0	0	5	0	0	1	0	0	10	0	0	0	9	2	0	8	1	2	0	2	1	112
msh2Δ	6607/6608	2.2 x 10-7 (3)a	1	0	1	0	2	1	22	0	0	0	3	0	0	1	1	0	0	0	0	0	3	0	0	0	5	0	0	2	0	0	0	0	2	44
rad51Δ	6555/6556	5.9 x 10-7 (7)a	4	0	1	0	1	0	1	0	3	0	10	0	0	1	3	0	0	3	0	0	4	1	0	1	6	1	1	2	0	1	1	1	0	46
rad59Δ	6599/6600	6.1 x 10-8 (0.7)a	0	0	0	0	1	1	3	0	2	0	2	0	0	0	0	0	0	0	0	0	1	0	0	0	1	0	0	0	0	0	0	0	2	13
rad51Δ rad59Δ	7083/7084	7.9 x 10-8 (0.9)a	1	0	1	0	0	0	1	0	0	0	7	0	0	0	2	0	0	3	0	1	3	2	5	0	1	0	0	2	0	1	0	0	0	30
rad52Δc	6503/6504	1.3 x 10-8 (0.2)a	34 (2d)	0	0	0	0	0	5	0	2	0	2	0	0	0	0	0	0	0	0	0	2	0	0	0	3	0	0	2	0	0	0	0	0	50
rad52Δ rad51Δ	7187/7188	1.9 x 10-8 (0.2)a	16	0	0	0	1	0	3	0	4	0	1	0	0	0	0	0	0	0	0	1	5	0	0	0	6	0	0	0	0	0	0	0	1	38
rad52Δ rad59Δ	7191/7192	7.0 x 10-9 (0.1)a	12	0	0	0	0	0	3	0	2	0	3	0	1	0	0	0	0	0	0	0	3	0	0	0	1	0	0	0	0	0	0	0	4	29
rad52Δ rad51Δ rad59Δ	7085/7086	1.7 x 10-8 (0.2)a	22	0	0	0	1	0	3	0	1	0	3	0	0	1	0	0	0	0	0	0	3	0	0	0	4	0	0	0	0	0	1	0	1	40
rad1Δ	7356/7357	7.5 x 10-8 (0.9)	1e	0	0	0	1	0	1	0	0	0	2	0	0	0	1	2	0	0	0	0	3	1	0	0	1	1	0	0	0	0	0	0	0	14
rad52Δ rad1Δ	7358/7359	1.7 x 10-8 (0.2)	15	0	0	0	2	1	4	0	0	0	2	0	0	0	0	1	2	0	0	0	0	0	1	0	0	1	0	0	0	0	0	0	1	30
rtt109Δ	7492/7493	1.7 x 10-6 (20)	3	0	0	0	0	2 (1f)	4 (1d, 1g)	0	1	0	6 (1g)	0	0	0	0	2 (1g)	1	0	0	0	3 (1g)	0	0	0	22 (1f,i, 1g, 1h, 1i)	0	0	3	0	0	0	0	2 (1g)	49
vps75Δ	7354/7355	7.8 x 10-8 (0.9)	5	0	0	0	0	0	14	0	0	0	11	0	0	0	2	0	0	0	0	0	6	0	0	0	3	0	0	2	0	0	0	0	2	45
asf1Δ	6519/6520	1.6 x 10-6 (19)a	5	0	1	0	0	1	8 (1f)	0	1	0	4 (1f, 1g)	0	0	0	0	1d	0	0	0	0	3 (1i)	0	0	0	18 (1d)	1	0	10 (1f)	0	0	0	0	2	55
rlf2Δ/cac1Δ	7183/7184	1.8 x 10-7 (2)a	2	0	1	0	2	0	7	0	1	0	11	0	0	0	2	0	2	1	0	0	4	1	0	0	3	0	0	5	0	0	0	0	4	46
asf1Δ rlf2Δ/cac1Δ	7352/7353	1.0 x 10-5 (120)	1	0	0	0	0	1	4 (1j)	0	1	0	1	0	0	0	1	1	1	2	0	0	1	0	0	0	7 (1f)	0	0	7	0	0	0	0	2	30
hht1-hhf1Δ hht2::H3K56G	7366/7367	8.8 x 10-7 (10)	0	0	1	0	0	1	10 (1d, 1i, 1j)	0	3	0	2	0	0	0	0	0	1	1	0	1f	2	0	0	0	14 (1d)	0	0	7 (1h,j)	1	0	0	0	2	46
hht1-hhf1Δ hht2::H3K56R	7364/7365	5.4 x 10-7 (6)	1	0	0	0	0	0	8	0	2	0	5	0	0	0	1	2	0	0	0	0	5	0	0	0	10 (2j)	0	0	7	0	0	0	1	3	45
		Total # Events Per GCR	129	0	9	0	11	10	129	0	28	0	102	0	1	3	18	9	7	11	0	3	61	5	6	1	114	6	1	57	2	4	2	4	29
a Chan JE, Kolodner RD (2011) A Genetic and Structural Study of Genome Rearrangements Mediated by High Copy Repeat Ty1 Elements. PLoS Genetics 7: e1002089.
b One isolate contained a ChrV-LΔ deletion, a ChrI-L duplication, and a ChrI-R duplication; however, the region immediately surrounding the centromere did not appear to be duplicated.
c Seven isolates were analyzed by aCGH (2 x solo ChrV-LΔ, 1 x (ChrIII-R + ChrV-LΔ), 1 x (ChrIV-R + ChrV-LΔ), 1 x (ChrV-R + ChrV-LΔ), 2 x (ChrX-R + ChrV-LΔ)).
d Contained an additional copy of ChrXI
e Contained a ChrVIII-RΔ deletion
f Contained an additional copy of ChrVIII
g Contained an additional copy of ChrXII
h Contained an additional copy of ChrIII
i Contained an additional copy of ChrIX
j Contained an additional copy of ChrI
