# Supplementary material for: Rapid Analysis of Saccharomyces cerevisiae Genome Rearrangements by Multiplex Ligation–Dependent Probe Amplification
Source: PLoS Genet. 2012 Mar 1;8(3):e1002539. doi: 10.1371/journal.pgen.1002539 (PMC3291544; doi:10.1371/journal.pgen.1002539)
Supplement: Table S3 — Sequences of the oligonucleotide primers for the chromosome III-R MLPA probe set. The Ty element analyzed, the position of the probe centromeric or telomeric to the element, the gene/site that the primers are homologous to and the primer sequences are listed. (XLSX) [file pgen.1002539.s007.xlsx]

## Sheet: Sheet1
Table S3 - Set of ChrIII-R MLPA Probes
Ty Locus Target	(C)entromeric/(T)elomeric	Genea	Systematic Namea	Left Probe Oligo	Right Probe Oligo	Length of Ligated Product
YCRCdelta6	C	MRPL32	YCR003W	GGGTTCCCTAAGGGTTGGAGAGAGCCAATACACTGTGTATGTATTGTGTTGGACAAATAAGTCAT	ATATGGAAAACGCATACCGCTAAAGAAGAAATTAAGCCGAGACAAGAGGAGGAATCTAGATTGGATCTTGCTGGCAC	142
YCRCdelta6	T	SAT4	YCR008W	GGGTTCCCTAAGGGTTGGAGTGGAGGCGTTTGCGGTTCATC	GCCGTACATCGCCCCAGAGGAATATCTAGATTGGATCTTGCTGGCAC	88
YCRCdelta7	C	YCR015C	YCR015C	GGGTTCCCTAAGGGTTGGAGAACGAGATCACTGCCGTTGTTATC	TTCAGGCGTACCTACGATAATTTCGCAGTCTTCTAGATTGGATCTTGCTGGCAC	98
YCRCdelta7	T	YCR016W	YCR016W	GGGTTCCCTAAGGGTTGGATACGGCGACTCCCTGATCAAAGAC	GAGCCATCAGAGTCTGGTGTTGTTTCTAGATTGGATCTTGCTGGCAC	90
YCRWdelta8/YCRWdelta9/YCRWdelta10	C	SRD1	YCR018C	GGGTTCCCTAAGGGTTGGACGTACGACTAGCCAAGAAGCAAACAAT	CTTGAAGGCTACCATAGTTGTGCACTCTAGATTGGATCTTGCTGGCAC	94
YCRWdelta8/YCRWdelta9/YCRWdelta10	T	MAK32	YCR019W	GGGTTCCCTAAGGGTTGGAGTGCATGCATAATATCTTCCGGCAATGTCACA	TCCAAAGGTTTGAAGTGGATAGTGGACATCTAGATTGGATCTTGCTGGCAC	102
YCRWdelta11	C	RHB1	YCR027C	GGGTTCCCTAAGGGTTGGACACGAAAGCTGAAGGAGAGAAACTAG	CTTCGACAATTGGCAGTCAAGATAAGAGTCTAGATTGGATCTTGCTGGCAC	96
YCRWdelta11	T	FEN2	YCR028C	GGGTTCCCTAAGGGTTGGACGCTAGGGACGAAAGCACCCGGTTAGACTGGTCGACTAT	TCCTAGAGTCTTAAAAAGGTGGCACTGTCTAGATTGGATCTTGCTGGCAC	108
YCRWdelta12	C	OCA4	YCR095C	GGGTTCCCTAAGGGTTGGAGATTTCTCGGCTGCGGCAGTTC	CGGTAAAAAGCTCTTCTGTATCTAACGCTCTAGATTGGATCTTGCTGGCAC	92
YCRWdelta12	T	-	-	GGGTTCCCTAAGGGTTGGAGCGTCATGAAAAAGAGTTACTGAACCTTCA	GATCCTACTTATTGTAATGCTTCGCGACTCTAGATTGGATCTTGCTGGCAC	100
YCRWdelta13	T	-	-	GGGTTCCCTAAGGGTTGGACGGAGATCTCTTACGGCTTATGATTTTC	TTTACATTCCAGGCCGCCTTTTGATGACATTCAGTCTAGATTGGATCTTGCTGGCAC	104
YCRCdelta14	T	GIT1	YCR098C	GGGTTCCCTAAGGGTTGGACTTGTATCCTTGTGGCCACTGCTATCTTGGTTATTGG	TAGTGCTCTGTGTGCTGCCTCTCACGGTACTACTGTACCTGGCATGTTTTGTCTAGATTGGATCTTGCTGGCAC	130
a A value of "-" denotes a probe hybridizing to an intergenic region
		MRPL32-LPO	MRPL32-RPO
		SAT4-LPO	SAT4-RPO
		YCR015C-LPO	YCR015C-RPO
		YCR016W-LPO	YCR016W-RPO
		SRD1-LPO	SRD1-RPO
		-LPO	-RPO
		-LPO	-RPO
		-LPO	-RPO
		-LPO	-RPO
		MAK32-LPO	MAK32-RPO
		RHB1-LPO	RHB1-RPO
		FEN2-LPO	FEN2-RPO
		OCA4-LPO	OCA4-RPO
		r12-LPO	r12-RPO
		-LPO	-RPO
		r13-LPO	r13-RPO
		-LPO	-RPO
		GIT1-LPO	GIT1-RPO
		-LPO	-RPO
		-LPO	-RPO
		-LPO	-RPO
		-LPO	-RPO
		-LPO	-RPO
		-LPO	-RPO
		-LPO	-RPO
		-LPO	-RPO
		-LPO	-RPO
		-LPO	-RPO
		-LPO	-RPO
		-LPO	-RPO
		-LPO	-RPO
		-LPO	-RPO
