# Supplementary material for: Rapid Analysis of Saccharomyces cerevisiae Genome Rearrangements by Multiplex Ligation–Dependent Probe Amplification
Source: PLoS Genet. 2012 Mar 1;8(3):e1002539. doi: 10.1371/journal.pgen.1002539 (PMC3291544; doi:10.1371/journal.pgen.1002539)
Supplement: Table S4 — Analysis of 4C data indicates that the Ty912 is not adjacent to the 6 different translocation hotspots inside the nucleus. The locus names of Ty912 and the 6 different translocation hotspots, their chromosome arm positions, the nucleotide coordinates of these positions and the nucleotide coordinates of the region +10 kb to −10 kb surrounding these positions are indicated. These positions were then analyzed using the indicated 4C data to identify the number and coordinates of the HindIII and EcoRI fragments containing either the individual loci or the region +/−10 kb surrounding these loci and to determine how many of the potential combinations of Ty912 loci fragments and fragments representing each reported hotspot locus had significant interactions. The results are indicated as # of hits (interactions) and total possible # of hits (interactions). (XLSX) [file pgen.1002539.s008.xlsx]

## Sheet: Sheet1
Table S4 - Hotspot 4C localization data
				Fragment Midpt Range Abs (# Fragments)b		# Hits / Total Possiblec		Fragment Midpt Range +/-10 kb(# Fragments)b		# Hits / Total Possiblec
Gene or Loci	Chr Arm	Chr Position (Pos)	Chr Position +/-10kba	HindIII	EcoRI	HindIII	EcoRI	HindIII	EcoRI	HindIII	EcoRI
NPR2/Ty912/CIN8	V-L	36320-36426	26320-46426	38308 (1)	34911-37869 (2)			24797-46322 (9)	28472-46228 (9)
YCRWdelta10	III-R	151521-151851	141521-161851	153231 (1)	150904 (1)	0/1	0/2	141492-162362 (10)	141331-162280 (7)	6/90	0/63
YCRWdelta11	III-R	169573-169888	159573-179888	171686 (1)	169461 (1)	1/1	0/2	158715-179988 (14)	156921-179823 (12)	12/126	1/108
YERCdelta14-16	V-R	431490-436277	421490-446277	431016-435459 (2)	429331-434686 (2)	0/2	0/4	423287-445108 (9)	420904-443699 (8)	7/81	1/72
YERWdelta17/YERWdelta21/YERCTy1-1	V-R	442734-449320	432734-459320	445108-451342 (2)	443699-448949 (2)	1/2	0/4	431016-461613 (8)	443699-458976 (7)	4/72	1/63
YNLCTy2-1	XIV-L	562364-567660	552364-577660	555846-575147 (2)	564134 (1)	0/2	0/2	553206-577222 (4)	551031-579024 (5)	2/36	0/45
YJRWTy1-1/2	X-R	472463-483972	462463-493972	476688-483968 (2)	473048-483971 (2)	0/2	0/4	461875-493998 (10)	465678-493889 (6)	4/90	2/54
a Represents position of element +/- 10kb
b Data represents midpoints of fragments containing specified chromosome positions from Duan Z, Andronescu M, Schutz K, McIlwain S, Kim YJ, et al. (2010) A three-dimensional model of the yeast genome. Nature 465: 363-367.
c Number of fragments from the indicated region and the region containing the Ty912 that overlap. The maximum number that could overlap is the product of the number of fragments from the Ty912 region and the indicated region.
