# Supplementary material for: Rapid Analysis of Saccharomyces cerevisiae Genome Rearrangements by Multiplex Ligation–Dependent Probe Amplification
Source: PLoS Genet. 2012 Mar 1;8(3):e1002539. doi: 10.1371/journal.pgen.1002539 (PMC3291544; doi:10.1371/journal.pgen.1002539)
Supplement: Table S5 — Sequences of the oligonucleotide primers for the chromosome V-R MLPA probe set. The Ty element analyzed, the position of the probe centromeric or telomeric to the element, the gene/site that the primers are homologous to and the primer sequences are listed. (XLSX) [file pgen.1002539.s009.xlsx]

## Sheet: Sheet1
Table S5 - Set of ChrV-R MLPA Probes
Ty Locus Target	(C)entromeric/(T)elomeric	Gene	Systematic Name	Left Probe Oligo	Right Probe Oligo	Length of Ligated Product
CEN5	T	FMP52	YER004W	GGGTTCCCTAAGGGTTGGAGGTTGGTATTAGGCGCTACAGGTTTATGCGGAGGCGGGTTTC	TGAGGCACGCACAGGAGGCACCCCAGTTCTCTAAGGTATACGCGATCTTGAGTCTAGATTGGATCTTGCTGGCAC	136
YERWdelta7	C	YER010C	YER010C	GGGTTCCCTAAGGGTTGGACATACACAGTACTGTTTGCACCCATTGATGATC	CAAGACCTGCCGTGAACTATATAGACTCTGTCCCTCCCAACTCAATCTAGATTGGATCTTGCTGGCAC	120
YERWdelta7	T	HEM14	YER014W	GGGTTCCCTAAGGGTTGGAGGAGGTAACCATTAATGCAGTCAAAGATGCGCTGAAC	AACCACCTCGGCATCAGTAACAAGGATCTGGTCTAGATTGGATCTTGCTGGCAC	110
YERCdelta8/YERWdelta9	C	CAJ1	YER048C	GGGTTCCCTAAGGGTTGGACAATATGAACGTGCCAAATTTGAGTCCACAATGG	CTGGTAAGGCACTTGGTGTCATGTGGGCTATGTCTAGATTGGATCTTGCTGGCAC	108
YERCdelta8/YERWdelta9	T	TPA1	YER049W	GGGTTCCCTAAGGGTTGGAGCTGGTAAATTGTCTGGTTCTAAGACCGACATGAG	CATCAACACTTACACAAAGGGATGTCACTTGTTGACTCATGATGACGTCTAGATTGGATCTTGCTGGCAC	124
YERCdelta10	C	ICL1	YER065C	GGGTTCCCTAAGGGTTGGAGCCAGAGATATTGCTGTTAGACGCGGGACATTC	CCACCAATCGAATACCCATCTTCGGTCATGGTCTAGATTGGATCTTGCTGGCAC	106
YERCdelta10	T	VTC1	YER072W	GGGTTCCCTAAGGGTTGGACTTTTGTTGCCATGGGTACAATGATATACGCGCTTGT	AACATACCACTGGAGAGCTGCTGCGATTAGACGTAGAGGTCTAGATTGGATCTTGCTGGCAC	118
YERWdelta11	C	PTP3	YER075C	GGGTTCCCTAAGGGTTGGAGCTTTCCGAGACTAGCACTTTGGTCGGATCGAGTT	CGCATGTATATTCGAGGCATGCTCCTATGAACAGTTATCATAACATCTAGATTGGATCTTGCTGGCAC	122
YERWdelta11	T	ICP55	YER078C	GGGTTCCCTAAGGGTTGGAGTGGTTATTGTGCTGATATTTCGAGAACGTGGCCCAATA	GTGGGAAATTCACTGATGCACAAAGAGATCTCTACGAAGCTGTATTATCTAGATTGGATCTTGCTGGCAC	128
YERWdelta12/YERWdelta13	C	SHC1	YER096W	GGGTTCCCTAAGGGTTGGAGTATCATGGTTTGATGGGTCTTCCAGATGATATTC	TAACCAAAATGGATGGTTATAGATGGTTGCGAAGGGCTACATCTATGGCTAGCTCTAGATTGGATCTTGCTGGCAC	130
YERWdelta12/YERWdelta13	T	UBC6	YER100W	GGGTTCCCTAAGGGTTGGAGTCTGATTATCCATACAAACCACCGGCTAT	CAGAATGATAACACCGAATGGACGTTTCAAGCCCAACACATCTAGATTGGATCTTGCTGGCAC	112
YERCdelta14/YERCdelta15/YERCdelta16	C	PMD1	YER132C	GGGTTCCCTAAGGGTTGGAGACCGTATTACAACCACCATCTAGTG	TTTGTTATCCGCTCAACCTCCCTATTGTACCGAATCTCTAGATTGGATCTTGCTGGCAC	104
YERCdelta14/YERCdelta15/YERCdelta16	T	GDI1	YER136W	GGGTTCCCTAAGGGTTGGACCATCCAGTTCCGAACACCAGTAACGCGGATTCTTTACAAATT	ATTATCCCACAAAGCCAACTGGGAAGGAAAAGCGATATATACGTTGCGATTGTTTTCTAGATTGGATCTTGCTGGCAC	140
YERWdelta17/YERWdelta21/YERCTy1-1	C	SCR1	SCR1	GGGTTCCCTAAGGGTTGGAGGCTAGACACGGATTGCACGCCCTTTG	GGCAAGGGATAGTTCTCTATTCCGCACCGTGCCTCTAGATTGGATCTTGCTGGCAC	102
YERWdelta17/YERWdelta21/YERCTy1-1	T	COX15	YER141W	GGGTTCCCTAAGGGTTGGACTGTGAGCATCCGTCCATTTTCTCTCTCCTCCCCTGTTTTTAAACCA	CATGTTGCTTCAGAATCAAACCCTATAGAATCACGTTTGAAGACCTCTAGATTGGATCTTGCTGGCAC	134
YERWdelta22	C	COG3	YER157W	GGGTTCCCTAAGGGTTGGAGCGTCTCATCCGACTATACCAGAATCT	CAGACCATAGTGGGTTTACTGGACGATTCGTTCTAGATTGGATCTTGCTGGCAC	100
YERWdelta22	T	YER158C	YER158C	GGGTTCCCTAAGGGTTGGAGTTCTACATACCGGATGCTACCGTCTCAAGGA	GGCACTCTACTCTGGTGGCTAATAGATCAGACAATAATGGTATCTAGATTGGATCTTGCTGGCAC	116
YERCTy1-2	C	BUR6	YER159C	GGGTTCCCTAAGGGTTGGAGAGCTAGGTGATGTATTCGACAGAATAAAGAC	ACACTTCCCTCCGGCCAAGGTAAATCTAGATTGGATCTTGCTGGCAC	98
YERCTy1-2	T	YER163C	YER163C	GGGTTCCCTAAGGGTTGGAGACTAATGACAACAGTGGTATCTGGGTCCTAGGCTACGGATCTCT	GATTTACAAGCCTCCGTCTCATTACACGCATAGAATACCGGCAATAATTCATCTAGATTGGATCTTGCTGGCAC	138
YERWdelta25/YERCdelta26	C	ISC10	YER180C	GGGTTCCCTAAGGGTTGGAGGATAATGGATCTGAAACCGAGCAGTT	TACCGGGGATGATGATGAGGAGCTCCATCTAGATTGGATCTTGCTGGCAC	96
YERWdelta25/YERCdelta26	T	YER188W	YER188W	GGGTTCCCTAAGGGTTGGAGAATACGGTTTTGGGCCCGATGATAACGGCTATTATCAC	GCTATGGAAGAACCCTCAGAATTTGAACGGCATTCTAGATTGGATCTTGCTGGCAC	114
