# Supplementary material for: Rapid Analysis of Saccharomyces cerevisiae Genome Rearrangements by Multiplex Ligation–Dependent Probe Amplification
Source: PLoS Genet. 2012 Mar 1;8(3):e1002539. doi: 10.1371/journal.pgen.1002539 (PMC3291544; doi:10.1371/journal.pgen.1002539)
Supplement: Table S7 — Sequences of the oligonucleotide primers for the chromosome XIV-L MLPA probe set. The Ty element analyzed, the position of the probe centromeric or telomeric to the element, the gene/site that the primers are homologous to and the primer sequences are listed. (XLSX) [file pgen.1002539.s011.xlsx]

## Sheet: Sheet1
Table S7 - Set of ChrXIV-L MLPA Probes
Ty Locus Target	(C)entromeric/(T)elomeric	Gene	Systematic Name	Left Probe Oligo	Right Probe Oligo	Length of Ligated Product
TEL14L	C	RPD3	YNL330C	GGGTTCCCTAAGGGTTGGAGGTATATGAAGCAACACCTTTTGATCCGATCA	CGGTCAAGCCAAGCGATAAAAGACGCGTTGCATCTAGATTGGATCTTGCTGGCAC	106
YNLCTy1-1	T	CUS2	YNL286W	GGGTTCCCTAAGGGTTGGAGGAGATGAGAACACTTCAAGCACAAGTGA	CAAGAATGAGGACAGCGAAGTGGAAGATGACCTTATATCTAGATTGGATCTTGCTGGCAC	108
YNLCTy1-1	C	MRPL10	YNL284C	GGGTTCCCTAAGGGTTGGACTCCAGAGAAGGATTGGGTGCCAGTTGTGTCTAATTCTAA	AGTCATGAACATCAAGGCTTTGGACCACTATCTAGATTGGATCTTGCTGGCAC	112
YNLWTy1-2	T	POR1	YNL055C	GGGTTCCCTAAGGGTTGGACACTTCTTTGACTCCAGGCGTCGCCAAGT	CCGCCGTCTTAAACACTACGTTCACACAACCTTTCTTCACCGCAAGAGGTCTAGATTGGATCTTGCTGGCAC	120
YNLWTy1-2	C	VAC7	YNL054W	GGGTTCCCTAAGGGTTGGACGTTGTACAGCATAATTTGCCCACCATA	GATAACAATTTAATGGATTCCGATGCCACGTCACTCTAGATTGGATCTTGCTGGCAC	104
YNLCTy2-1	T	NCE103	YNL036W	GGGTTCCCTAAGGGTTGGACTGTGCAAACTGCTGTACAAAATGGAGAATTACAG	GTATACGGTCTGCTTTACAACGTAGAGGACGGTCTACTGTCTAGATTGGATCTTGCTGGCAC	116
YNLCTy2-1	C	YNL035C	YNL035C	GGGTTCCCTAAGGGTTGGATATGAAGGTCATCGGTAGCGACTTCTC	TGCTGGTCATCTAGTTAGTAGCGCCTCTATCTCTAGATTGGATCTTGCTGGCAC	100
CEN14	T	MRP7	YNL005C	GGGTTCCCTAAGGGTTGGAGAAGAGCGTTTGAAGGCAAGGAGAGA	AAGCTGGACGAATGAGAAATTGTCGGAGTCTAGATTGGATCTTGCTGGCAC	96
