# Supplementary material for: Rapid Analysis of Saccharomyces cerevisiae Genome Rearrangements by Multiplex Ligation–Dependent Probe Amplification
Source: PLoS Genet. 2012 Mar 1;8(3):e1002539. doi: 10.1371/journal.pgen.1002539 (PMC3291544; doi:10.1371/journal.pgen.1002539)
Supplement: Table S8 — Analysis of 11 independent GCR containing isolates from a rad52Δ +Ty912 strain using MLPA and aCGH. The isolate name, relevant strain genotype, strain number, techniques used to analyze the isolate, the events observed and the translocation target are all indicated. The GCRs observed are either described using ISCN-style rules for describing chromosomal rearrangements or, where less information was available, are described by listing the observed chromosome arm deletions and duplications as “−” chromosome arm # R or L or “+” chromosome arm # R or L. (XLSX) [file pgen.1002539.s012.xlsx]

## Sheet: Sheet1
Table S8 - aCGH & MLPA data for selected GCR-containing isolates from the rad52Δ +Ty912 assay strain
Isolate #	Genotype	RDKY	Technique	Eventa	Suspected Translocation Target
I15	rad52Δ	6503	MLPA; aCGH	del(5)(39784->TEL05R)
I16	rad52Δ	6503	MLPA; aCGH	der(5)t(5;3)(36264;151949)	Ty912::FS1c
I17	rad52Δ	6503	MLPA; aCGH	der(5)t(5;4)(36264;1212585)	Ty912::YDRWTy1-5b
I18	rad52Δ	6503	MLPA; aCGH	del(5)(34824->TEL05R)
I19	rad52Δ	6503	MLPA; aCGH	der(5)t(5;10)(36264;483936)	Ty912::(YJRWTy1-1 or YJRWTy1-2)b,c
I20	rad52Δ	6503	MLPA; aCGH	der(5)t(5;10)(36424;484076)	Ty912::(YJRWTy1-1 or YJRWTy1-2)b,c
I21	rad52Δ	6503	MLPA; aCGH	der(5)t(5;5)(36264;449928)	Ty912::YER138W-A
I22	rad52Δ	6503	MLPA	-5L, +3R	Ty912::FS2b,c
I23	rad52Δ	6503	MLPA	-5L, +14L	Ty912::YNLCTy1-1b
I24	rad52Δ	6503	MLPA	-5L, +3R	Ty912::FS2b,c
I25	rad52Δ	6503	MLPA	-5L, +3R	Ty912::FS1b,c
a Event descriptions are adaptations from human cytogenetics rules ISCN 1995. See (2001). "ISCN rules for listing chromosomal rearrangements." Curr Protoc Hum Genet Appendix 4: Appendix 4C, with the following modifications: "+": duplication, "-": deletion, "L": specifically left arm, "R": specifically right arm. For example, "+8R" a duplication of the right arm of chrVIII.
b verified by PCR
c FS1 is a tandem pair of Ty1 elements replacing sequence from the 5' end of SRD1 to YCRWdelta10. FS2 replaces YCRWdelta11 with a pair of inverted Ty1 elements separated by a 283bp spacer sequence. See Lemoine FJ, Degtyareva NP, Lobachev K, Petes TD (2005) Chromosomal translocations in yeast induced by low levels of DNA polymerase a model for chromosome fragile sites. Cell 120: 587-598.
