# Supplementary material for: Rapid Analysis of Saccharomyces cerevisiae Genome Rearrangements by Multiplex Ligation–Dependent Probe Amplification
Source: PLoS Genet. 2012 Mar 1;8(3):e1002539. doi: 10.1371/journal.pgen.1002539 (PMC3291544; doi:10.1371/journal.pgen.1002539)
Supplement: Table S9 — Sequences of the oligonucleotide primers for the centromeric MLPA probe set. The chromosome arm, the gene/site that the primers are homologous to and the primer sequences are listed. (XLSX) [file pgen.1002539.s013.xlsx]

## Sheet: Sheet1
Table S9 - Set of Centromeric MLPA Probes
Chromosome	Arm	Gene	Systematic Name	Left Probe Oligo	Right Probe Oligo	Length of Ligated Product
1	L	EFB1	YAL002W	GGGTTCCCTAAGGGTTGGACTTTGGTCCGTGTTTATGATGGGAAGTAAGACCCCCGATA	TGAGTGACAAAAGAGATGTGGTTGACTATCACAGTATCTGACGATAGCACTCTAGATTGGATCTTGCTGGCAC	132
1	R	SWD1	YAR003W	GGGTTCCCTAAGGGTTGGACGCACTGAATGTCTCCAGTTCAGT	CCTTGCGGTGATTACCTGGCTCTCTAGATTGGATCTTGCTGGCAC	88
2	L	UTP20	YBL004W	GGGTTCCCTAAGGGTTGGATTGAAGCGGCGGACTCAATTATTAGAAATCCAGTAAATGATGATCACTACGT	AGATTTGGTGACTCTCATCTGCACATCATGTCTGAAAATACTTCCTTCGCTATCTAGATTGGATCTTGCTGGCAC	146
2	R	FLR1	YBR008C	GGGTTCCCTAAGGGTTGGACTACCGATTCAGACTCTAGTGGTTCACAGATCGAAAAAAAT	GATCCTTTCAGGGTGGATTGGAACGGCCCCAGTGATCCTTCTAGATTGGATCTTGCTGGCAC	122
3	L	DCC1	YCL016C	GGGTTCCCTAAGGGTTGGAGCCGTAAAAGACTGGGCAAAAAG	ACCGTGGTCACGAGCAGGTTCTAGATTGGATCTTGCTGGCAC	84
3	R	MRPL32	YCR003W	GGGTTCCCTAAGGGTTGGAGAGAGCCAATACACTGTGTATGTATTGTGTTGGACAAATAAGTCAT	ATATGGAAAACGCATACCGCTAAAGAAGAAATTAAGCCGAGACAAGAGGAGGAATCTAGATTGGATCTTGCTGGCAC	142
4	L	PTC1	YDL006W	GGGTTCCCTAAGGGTTGGAGAGAGTTGAACAAGCAGGTGGCCTGATAATGAAAAGTCGTG	TAAATGGTATGCTGGCAGTGACGAGATCGTTAGGGGATCTAGATTGGATCTTGCTGGCAC	120
4	R	GCV1	YDR019C	GGGTTCCCTAAGGGTTGGACCTTCATGTGTCATTAGGCGGTACA	ATGGTACCATACGCAGGATATTCCATGTCTAGATTGGATCTTGCTGGCAC	94
5	L	VAB2	YEL005C	GGGTTCCCTAAGGGTTGGAGGTAGCAGACTTAACTAAAGGTATACTGAAATGGAAATCAAGAATAG	AATTTGATGCCGTTGGAAGCAGTTCCTATTACGAAGAGTTAAAGGGCTTTCTAGATTGGATCTTGCTGGCAC	138
5	R	ERG28	YER044C	GGGTTCCCTAAGGGTTGGATCGAATTGGTCTTCATGTCTTATATGGTTGC	CCTATTCCACTTCGGCTCTGAATTATTTCTAGATTGGATCTTGCTGGCAC	100
6	L	SPB4	YFL002C	GGGTTCCCTAAGGGTTGGACAAATGCCAGCAGTAAAGACGTCAGCATGCAGTATGGTAG	TTATGGATGAAGCAGACAGATTGTTGGATATGAGTTTCTAGATTGGATCTTGCTGGCAC	118
6	R	YFR006W	YFR006W	GGGTTCCCTAAGGGTTGGATGGGGCTTGATGTACACGACGTTGGTGGTAATCCAAACTAT	GACGACCCAGATCCAATGTTTAGATATTTAAGAATCCGCCGTCCTTCTAGATTGGATCTTGCTGGCAC	128
7	L	RIM8	YGL045W	GGGTTCCCTAAGGGTTGGATCATAGGAACGACGAGATCCGAACA	GCAGCAATCTGATGCAAGCATCCCATCTAGATTGGATCTTGCTGGCAC	92
7	R	YGR021W	YGR021W	GGGTTCCCTAAGGGTTGGACGAGGCGGTGATGGAACCTGCCGATACCAATAAGGT	GGCCGCCCTACTGAAGGAGCGTGGTTTCCACATCAGAGACTTGGGCATTCTAGATTGGATCTTGCTGGCAC	126
8	L	SHU1	YHL006C	GGGTTCCCTAAGGGTTGGACGGTTGCAACAGCTAGTAGAAAGCGATTGGAGCCTGGATCAGTCAAGCCCAAACG	TACTGGTGATAGTCCTTGGAGACACTGTCTAGATTGGATCTTGCTGGCAC	124
8	R	TIM10	YHR005C-A	GGGTTCCCTAAGGGTTGGATCCGAGGGTGAGCTGAATAAGAATGAATCTT	CGTGCCTAGACAGATGTGTGGCCAAATATTTTCTAGATTGGATCTTGCTGGCAC	104
9	L	URM1	YIL008W	GGGTTCCCTAAGGGTTGGACCTGATTCTATAAGACCCGGTATCATCACATTAATCAACGACACCGATTG	GGAGCTCGAAGGCGAAAAAGACTACATATTGGAAGACGGTGACATCATCTCTTTTATCTAGATTGGATCTTGCTGGCAC	148
9	R	SQT1	YIR012W	GGGTTCCCTAAGGGTTGGACTCGCTTACCTATTTCGATAAGCACACAGACTCCGT	GTTTGCCATTGGCCATCATCCTAACCTGCCGCTATCTAGATTGGATCTTGCTGGCAC	112
10	L	SYS1	YJL004C	GGGTTCCCTAAGGGTTGGAGACATGGACAACAAGATGGAGAGAGCTTAGAGA	CACCTTTTTTGAGGGCTTGGTTGATCCTAATGAAGTCTAGATTGGATCTTGCTGGCAC	110
10	R	TES1	YJR019C	GGGTTCCCTAAGGGTTGGAGCAAGTATGTGGATGCGTTTCAATACGGAGTCATGGAGTAC	CAATTCCCCAAGGACATGTTCTACTCGGCAAGACACACCGACGAGCTGGATTCTAGATTGGATCTTGCTGGCAC	134
11	L	YNK1	YKL067W	GGGTTCCCTAAGGGTTGGACAGAGCATGTTGGTAAACCATTTTTCCCAA	AGATGGTATCCTTTATGAAGTCTGGTCCCATCTAGATTGGATCTTGCTGGCAC	102
11	R	FOX2	YKR009C	GGGTTCCCTAAGGGTTGGAGTTGTTGTAATCACGGGCGCTGGAGG	GGGCTTAGGTAAGGTGTATGCACTAGCTTATCTAGATTGGATCTTGCTGGCAC	98
12	L	HIF1	YLL022C	GGGTTCCCTAAGGGTTGGACCTCTTAGAAGCTGCTAAACGCTGCCAACAAACTTTGGACT	CTCTCCCAAAAGATGGTTTGTTGCCTGATCCTGAACTGTTTACTATATCTAGATTGGATCTTGCTGGCAC	130
12	R	RLP24	YLR009W	GGGTTCCCTAAGGGTTGGAGAGAATTTATCAATGCCATTTTTGCTCATCCCCATG	TTATCCAGGTCATGGGATCATGTTTGTGCGTCTAGATTGGATCTTGCTGGCAC	108
13	L	YML6	YML025C	GGGTTCCCTAAGGGTTGGACCGCCATTCCTCCCAAATACGCCTTAGTTACCGTTCGCTCCTTTCCATCATTA	GAACCATTGACATTTGTGCCGGTCCCCACATCAACTGTAGCTGCTCCATTCTAGATTGGATCTTGCTGGCAC	144
13	R	ADI1	YMR009W	GGGTTCCCTAAGGGTTGGAGAACTGGATTAGGTGTTTGGTAGAGTCAGGTGATTTACT	GATTCTTCCACCAGGCATCTATCATCGTTTCACCTTCTAGATTGGATCTTGCTGGCAC	116
14	L	SIW14	YNL032W	GGGTTCCCTAAGGGTTGGAGGAGCCATTTGTTAATATACCGTCTCATCTAC	TGACAAAGGCACTAGAAATCGTGTTGAATCCTTCTAGATTGGATCTTGCTGGCAC	106
14	R	CIT1	YNR001C	GGGTTCCCTAAGGGTTGGACCATTTATGAAGTTGCCCCAGGGGTTTTAACTAAGCATGGTAAAACTAAG	AACCCATGGCCAAATGTTGATTCACATTCCGGTGTTTTATTGCAATACTCTAGATTGGATCTTGCTGGCAC	140
15	L	HRD1	YOL013C	GGGTTCCCTAAGGGTTGGACGTACTATTGGCGGTTGTAGACTACCAGATAATAACA	CGATGCATCTCCTCCATATATACAAACCAAAAGAGTCTAGATTGGATCTTGCTGGCAC	114
15	R	YSP3	YOR003W	GGGTTCCCTAAGGGTTGGAGAAGATGCCGCCGGAAAAG	GTGTCACATCATATGTACTCGACACAGGATCTAGATTGGATCTTGCTGGCAC	90
16	L	LGE1	YPL055C	GGGTTCCCTAAGGGTTGGAGCAGCCATACTTACAATAATTACCACCACCGTGAGACACCACCGCCT	CCCCCATCGAATGGCTATTATGCAAAGGGTTACCCAGTACACGTACCTCTAGATTGGATCTTGCTGGCAC	136
16	R	PDH1	YPR002W	GGGTTCCCTAAGGGTTGGAGATCATGTGGTACTCGTGAAAGTAGCAA	CGGCTGGTGTTGTCTCGAAGATGCTGTCTAGATTGGATCTTGCTGGCAC	96
