# Supplementary material for: Rapid Analysis of Saccharomyces cerevisiae Genome Rearrangements by Multiplex Ligation–Dependent Probe Amplification
Source: PLoS Genet. 2012 Mar 1;8(3):e1002539. doi: 10.1371/journal.pgen.1002539 (PMC3291544; doi:10.1371/journal.pgen.1002539)
Supplement: Table S10 — MLPA analysis of 49 independent cultures obtained by fluctuation analysis of an rtt109Δ mutant. Each culture was plated on both YPD and GCR selective plates, and then one colony from each plate was analyzed for the presence of chromosome arm duplications or deletions and whole chromosome duplications using MLPA. The culture/isolate name, the events observed in each YPD plate isolate and each GCR selective plate isolate, and the GCR rate of each culture are indicated. Whole chromosome duplications are labeled “+” chromosome # and chromosome arm duplications or deletions are labeled as “+” or “−” chromosome # R or L. (XLSX) [file pgen.1002539.s014.xlsx]

## Sheet: Sheet1
Table S10 - MLPA results from the analysis of 49 independent rtt109Δ mutant fluctuation cultures
Isolate	Events in Isolates from YPD Platesa	Events in Isolates from GCR-selective Platesa	GCR Rateb
I26	-	-5L,+3L,+8	3.93366e-06
I27	-	-5L,+3R,+11	3.25711e-06
I28	-	-5L,+3R,+12	1.31591e-06
I29	-	-5L,+5R,+12	2.02298e-06
I30	-	-5L,+8L,+12	1.88378e-06
I31	-	-5L,+10R,+12	1.58355e-06
I32	-	-5L,+12R,+8,+9	1.02053e-06
I33	-	-5L,+12R,+12	1.23262e-06
I34	-	-5L,+12R,+3	2.06143e-06
I35	-	-5L,+12R,+9	1.43885e-06
I36	-	-5L,+16R,+12	1.90733e-06
I37	+8	-5L,+5R	1.70083e-06
I38	+9	-5L,+12R	5.18023e-06
I56	-	-5L	1.29439e-06
I57	-	-5L	4.66231e-06
I58	-	-5L	8.387e-07
I59	-	-5L,+10R	1.71123e-06
I60	-	-5L,+10R	1.0178e-06
I61	-	-5L,+12R	1.19694e-06
I62	-	-5L,+12R	1.56758e-06
I63	-	-5L,+12R	2.67792e-06
I64	-	-5L,+12R	1.72578e-06
I65	-	-5L,+12R	1.14933e-06
I66	-	-5L,+12R	2.26921e-06
I67	-	-5L,+12R	6.63038e-07
I68	-	-5L,+12R	1.29241e-06
I69	-	-5L,+12R	8.31362e-07
I70	-	-5L,+12R	2.44759e-06
I71	-	-5L,+12R	1.70356e-06
I72	-	-5L,+12R	5.035e-07
I73	-	-5L,+12R	1.07168e-06
I74	-	-5L,+12R	1.73922e-06
I75	-	-5L,+12R	4.0408e-06
I76	-	-5L,+12R	6.27158e-06
I77	-	-5L,+12R	1.69257e-06
I78	-	-5L,+14L	1.18021e-06
I79	-	-5L,+14L	9.01382e-07
I80	-	-5L,+14L	4.90246e-06
I81	-	-5L,+16R	1.61368e-06
I82	-	-5L,+3L	1.59332e-06
I83	-	-5L,+3R	7.05499e-07
I84	-	-5L,+3R	7.8281e-06
I85	-	-5L,+4R	1.18658e-05
I86	-	-5L,+5R	1.77845e-06
I87	-	-5L,+5R	1.89136e-06
I88	-	-5L,+5R	2.65909e-06
I89	-	-5L,+5R	7.28549e-06
I90	-	-5L,+8L	1.97368e-07
I91	-	-5L,+8R	1.90468e-06
a Events are relative to the indicated chromosome number. "+": duplication, "-": deletion, "L": specifically left arm, "R": specifically right arm. Single "-" indicates no event. For example, "+8" indicates a whole chromosome duplication of chrVIII, "+8R" a duplication of the right arm of chrVIII, and "-" indicates no event.
b measured in events/cell/generation
