# Supplementary material for: Rapid Analysis of Saccharomyces cerevisiae Genome Rearrangements by Multiplex Ligation–Dependent Probe Amplification
Source: PLoS Genet. 2012 Mar 1;8(3):e1002539. doi: 10.1371/journal.pgen.1002539 (PMC3291544; doi:10.1371/journal.pgen.1002539)
Supplement: Table S12 — The strains used in this study. The strain number and the complete genotype of each strain used are listed. (XLSX) [file pgen.1002539.s016.xlsx]

## Sheet: Sheet1
Table S12 - Strains used in this study
Straina	Genotype
RDKY6076	MATa lys2-10A hom3-10 ura3∆0 leu2∆0 trp1∆63 his3∆200 iYEL062w::Ty912 hxt13::URA3
RDKY6078	MATa lys2-10A hom3-10 ura3∆0 leu2∆0 trp1∆63 his3∆200
RDKY6607	MATa lys2-10A hom3-10 ura3∆0 leu2∆0 trp1∆63 his3∆200 iYEL062w::Ty912 hxt13::URA3 msh2::kanMX4
RDKY6608	MATa lys2-10A hom3-10 ura3∆0 leu2∆0 trp1∆63 his3∆200 iYEL062w::Ty912 hxt13::URA3 msh2::kanMX4
RDKY6555	MATa lys2-10A hom3-10 ura3∆0 leu2∆0 trp1∆63 his3∆200 iYEL062w::Ty912 hxt13::URA3 rad51::kanMX4
RDKY6556	MATa lys2-10A hom3-10 ura3∆0 leu2∆0 trp1∆63 his3∆200 iYEL062w::Ty912 hxt13::URA3 rad51::kanMX4
RDKY6599	MATa lys2-10A hom3-10 ura3∆0 leu2∆0 trp1∆63 his3∆200 hxt13::URA3 rad59::kanMX4
RDKY6600	MATa lys2-10A hom3-10 ura3∆0 leu2∆0 trp1∆63 his3∆200 hxt13::URA3 rad59::kanMX4
RDKY7083	MATa lys2-10A hom3-10 ura3∆0 leu2∆0 trp1∆63 his3∆200 iYEL062w::Ty912 hxt13::URA3 rad51::HIS3 rad59::kanMX4
RDKY7084	MATa lys2-10A hom3-10 ura3∆0 leu2∆0 trp1∆63 his3∆200 iYEL062w::Ty912 hxt13::URA3 rad51::HIS3 rad59::kanMX4
RDKY6503	MATa lys2-10A hom3-10 ura3∆0 leu2∆0 trp1∆63 his3∆200 iYEL062w::Ty912 hxt13::URA3 rad52::kanMX4
RDKY6504	MATa lys2-10A hom3-10 ura3∆0 leu2∆0 trp1∆63 his3∆200 iYEL062w::Ty912 hxt13::URA3 rad52::kanMX4
RDKY7187	MATa lys2-10A hom3-10 ura3∆0 leu2∆0 trp1∆63 his3∆200 iYEL062w::Ty912 hxt13::URA3 rad52::TRP1 rad51::HIS3
RDKY7188	MATa lys2-10A hom3-10 ura3∆0 leu2∆0 trp1∆63 his3∆200 iYEL062w::Ty912 hxt13::URA3 rad52::TRP1 rad51::HIS3
RDKY7191	MATa lys2-10A hom3-10 ura3∆0 leu2∆0 trp1∆63 his3∆200 iYEL062w::Ty912 hxt13::URA3 rad52::TRP1 rad59::kanMX4
RDKY7192	MATa lys2-10A hom3-10 ura3∆0 leu2∆0 trp1∆63 his3∆200 iYEL062w::Ty912 hxt13::URA3 rad52::TRP1 rad59::kanMX4
RDKY7085	MATa lys2-10A hom3-10 ura3∆0 leu2∆0 trp1∆63 his3∆200 iYEL062w::Ty912 hxt13::URA3 rad52::TRP1 rad51::HIS3 rad59::kanMX4
RDKY7086	MATa lys2-10A hom3-10 ura3∆0 leu2∆0 trp1∆63 his3∆200 iYEL062w::Ty912 hxt13::URA3 rad52::TRP1 rad51::HIS3 rad59::kanMX4
RDKY7356	MATa lys2-10A hom3-10 ura3∆0 leu2∆0 trp1∆63 his3∆200 iYEL062w::Ty912 hxt13::URA3 rad1::kanMX4
RDKY7357	MATa lys2-10A hom3-10 ura3∆0 leu2∆0 trp1∆63 his3∆200 iYEL062w::Ty912 hxt13::URA3 rad1::kanMX4
RDKY7358	MATa lys2-10A hom3-10 ura3∆0 leu2∆0 trp1∆63 his3∆200 iYEL062w::Ty912 hxt13::URA3 rad52::TRP1 rad1::kanMX4
RDKY7359	MATa lys2-10A hom3-10 ura3∆0 leu2∆0 trp1∆63 his3∆200 iYEL062w::Ty912 hxt13::URA3 rad52::TRP1 rad1::kanMX4
RDKY7492	MATa lys2-10A hom3-10 ura3∆0 leu2∆0 trp1∆63 his3∆200 hxt13::URA3 rtt109::kanMX4
RDKY7493	MATa lys2-10A hom3-10 ura3∆0 leu2∆0 trp1∆63 his3∆200 hxt13::URA3 rtt109::kanMX4
RDKY6519	MATa lys2-10A hom3-10 ura3∆0 leu2∆0 trp1∆63 his3∆200 iYEL062w::Ty912 hxt13::URA3 asf1::kanMX4
RDKY6520	MATa lys2-10A hom3-10 ura3∆0 leu2∆0 trp1∆63 his3∆200 iYEL062w::Ty912 hxt13::URA3 asf1::kanMX4
RDKY7354	MATa lys2-10A hom3-10 ura3∆0 leu2∆0 trp1∆63 his3∆200 iYEL062w::Ty912 hxt13::URA3 vps75::kanMX4
RDKY7355	MATa lys2-10A hom3-10 ura3∆0 leu2∆0 trp1∆63 his3∆200 iYEL062w::Ty912 hxt13::URA3 vps75::kanMX4
RDKY7183	MATa lys2-10A hom3-10 ura3∆0 leu2∆0 trp1∆63 his3∆200 iYEL062w::Ty912 hxt13::URA3 rlf2/cac1::kanMX4
RDKY7184	MATa lys2-10A hom3-10 ura3∆0 leu2∆0 trp1∆63 his3∆200 iYEL062w::Ty912 hxt13::URA3 rlf2/cac1::kanMX4
RDKY7352	MATa lys2-10A hom3-10 ura3∆0 leu2∆0 trp1∆63 his3∆200 iYEL062w::Ty912 hxt13::URA3 asf1::HIS3 rlf2/cac1::kanMX4
RDKY7353	MATa lys2-10A hom3-10 ura3∆0 leu2∆0 trp1∆63 his3∆200 iYEL062w::Ty912 hxt13::URA3 asf1::HIS3 rlf2/cac1::kanMX4
RDKY7361	MATa lys2-10A hom3-10 ura3∆0 leu2∆0 trp1∆63 his3∆200 iYEL062w::Ty912 hxt13::URA3 hht2-hhf2::NAT-nt2
RDKY7362	MATa lys2-10A hom3-10 ura3∆0 leu2∆0 trp1∆63 his3∆200 iYEL062w::Ty912 hxt13::URA3 hht2-hhf2::NAT-nt2 [hht2::H3K56G HHF2 TRP1]b
RDKY7363	MATa lys2-10A hom3-10 ura3∆0 leu2∆0 trp1∆63 his3∆200 iYEL062w::Ty912 hxt13::URA3 hht2-hhf2::NAT-nt2 [hht2::H3K56R HHF2 TRP1]c
RDKY7366	MATa lys2-10A hom3-10 ura3∆0 leu2∆0 trp1∆63 his3∆200 iYEL062w::Ty912 hxt13::URA3 hht1-hhf1::hphNT1 hht2-hhf2::NAT-nt2 [hht2::H3K56G HHF2 TRP1]b
RDKY7367	MATa lys2-10A hom3-10 ura3∆0 leu2∆0 trp1∆63 his3∆200 iYEL062w::Ty912 hxt13::URA3 hht1-hhf1::hphNT1 hht2-hhf2::NAT-nt2 [hht2::H3K56G HHF2 TRP1]b
RDKY7364	MATa lys2-10A hom3-10 ura3∆0 leu2∆0 trp1∆63 his3∆200 iYEL062w::Ty912 hxt13::URA3 hht1-hhf1::hphNT1 hht2-hhf2::NAT-nt2 [hht2::H3K56R HHF2 TRP1]c
RDKY7365	MATa lys2-10A hom3-10 ura3∆0 leu2∆0 trp1∆63 his3∆200 iYEL062w::Ty912 hxt13::URA3 hht1-hhf1::hphNT1 hht2-hhf2::NAT-nt2 [hht2::H3K56R HHF2 TRP1]c
RDKY7709d	MATa/MATalpha lys2-10A/lys2-10A hom3-10/hom3-10 ura3∆0/ura3∆0 leu2∆0/leu2∆0 trp1∆63/trp1∆63 his3∆200/his3∆200 iYEL062w::Ty912/iYEL062w::Ty912 hxt13::URA3/hxt13::URA3 RTT109/rtt109::kanMX4 +ChrVIII
RDKY7710d	MATa/MATalpha lys2-10A/lys2-10A hom3-10/hom3-10 ura3∆0/ura3∆0 leu2∆0/leu2∆0 trp1∆63/trp1∆63 his3∆200/his3∆200 iYEL062w::Ty912/iYEL062w::Ty912 hxt13::URA3/hxt13::URA3 RTT109/rtt109::kanMX4 +ChrVIII
RDKY7711d	MATa/MATalpha lys2-10A/lys2-10A hom3-10/hom3-10 ura3∆0/ura3∆0 leu2∆0/leu2∆0 trp1∆63/trp1∆63 his3∆200/his3∆200 iYEL062w::Ty912/iYEL062w::Ty912 hxt13::URA3/hxt13::URA3 RTT109/rtt109::kanMX4 +ChrVIII
a All strains are isogenic to S288c
b contained on plasmid pFX04 (See Xu F Zhang K Grunstein M (2005) Acetylation in histone H3 globular domain regulates gene expression in yeast. Cell 121: 375-385. )
c contained on plasmid pFX06 (See Xu F Zhang K Grunstein M (2005) Acetylation in histone H3 globular domain regulates gene expression in yeast. Cell 121: 375-385. )
d contains an extra copy of chromosome VIII, signified as +8
